# Supplementary material for: Cognitive Impairment in Prostate Cancer Patients Receiving Androgen Deprivation Therapy: A Scoping Review
Source: Cancers (Basel). 2025 Jul 29;17(15):2501. doi: 10.3390/cancers17152501 (PMC12346850; doi:10.3390/cancers17152501)
Supplement: Supplementary file 1 [file cancers-17-02501-s001.zip]

Archive with 3 entries (3 files):
- Supplementary Table S1.pdf
- Supplementary Table S2.pdf
- Supplementary Table S3.zip
